# Supplementary material for: A Simple 3D Cell Culture Method for Studying the Interactions between Human Mesenchymal Stromal/Stem Cells and Patients Derived Glioblastoma
Source: Cancers (Basel). 2023 Feb 18;15(4):1304. doi: 10.3390/cancers15041304 (PMC9954562; doi:10.3390/cancers15041304)
Supplement: Supplementary file 1 [file cancers-15-01304-s001.zip]

Archive with 1 entries (1 files):
- cancers-2199259-supplementary.pdf
